# Supplementary material for: Male and Female Mitochondria Respond Differently after Exercising in Acute Hypoxia
Source: Biomedicines. 2023 Nov 26;11(12):3149. doi: 10.3390/biomedicines11123149 (PMC10740434; doi:10.3390/biomedicines11123149)
Supplement: Supplementary file 1 [file biomedicines-11-03149-s001.zip]

Archive with 1 entries (1 files):
- Legend Supplemental material.pdf
